# Supplementary material for: Mitochondrial Genomes Provide New Phylogenetic and Evolutionary Insights into Psilidae (Diptera: Brachycera)
Source: Insects. 2022 Jun 1;13(6):518. doi: 10.3390/insects13060518 (PMC9224655; doi:10.3390/insects13060518)
Supplement: Supplementary file 1 [file insects-13-00518-s001.zip]

Archive with 10 entries (10 files):
- Figure S1.jpg
- Figure S2-1.jpg
- Figure S2-2.jpg
- Figure S2-3.jpg
- Figure S2-4.jpg
- Figure S2-5.jpg
- Figure S2-6.jpg
- Table S1.pdf
- Table S2.pdf
- Table S3.pdf
